# Supplementary material for: Hylin-a1: A Pan-Inhibitor against Emerging and Re-Emerging Respiratory Viruses
Source: Int J Mol Sci. 2023 Sep 9;24(18):13888. doi: 10.3390/ijms241813888 (PMC10531407; doi:10.3390/ijms241813888)
Supplement: Supplementary file 1 [file ijms-24-13888-s001.zip]

Archive with 1 entries (1 files):
- ijms-2555120-supplementary.pdf
